# Supplementary material for: Population Genetic Data for 23 STR Loci of the Pech Ethnic Group in Honduras
Source: Genes (Basel). 2026 Apr 1;17(4):422. doi: 10.3390/genes17040422 (PMC13115948; doi:10.3390/genes17040422)
Supplement: Supplementary file 1 [file genes-17-00422-s001.zip]

Archive with 2 entries (2 files):
- SupplementaryFile_S2_FST_Analysis_Pech_REVISED.xlsx
- SupplementaryFile_S1_AlleleFrequencies_Pech_REVISED.xlsx
