# Supplementary material for: Population Genetic Data for 23 STR Loci of the Pech Ethnic Group in Honduras
Source: Genes (Basel). 2026 Apr 1;17(4):422. doi: 10.3390/genes17040422 (PMC13115948; doi:10.3390/genes17040422)
Supplement: Supplementary file 1 [file genes-17-00422-s001.zip › SupplementaryFile_S2_FST_Analysis_Pech_REVISED.xlsx]

## Sheet: Overview
Supplementary File S2
FST Analysis and Population Structure - Pech Ethnic Group (Revised)
Study Overview
This supplementary file contains FST analyses and population structure assessments
for the Pech ethnic group of Honduras based on 23 autosomal STR loci.
Contents:
• Overview (this sheet)
• FST Between Regions (within-population variation)
• FST Between Populations (inter-population comparison)
• Suggested Theta Values (operational proposals for forensic calculations)
• AMOVA Results (Analysis of Molecular Variance)
• Statistical Notes and Methods
Methods:
• FST calculated using Weir & Cockerham (1984) estimator
• Statistical significance assessed via permutation tests (10,000 replicates)
• Software: Arlequin v5.3.2.2 and GenePop v4.2
• Bonferroni correction applied for multiple comparisons
Important Note:
Theta (θ) values presented in this file are OPERATIONAL SUGGESTIONS
based on limited sample size (N=100). Final θ selection should follow
laboratory policy and applicable guidelines (NRC II, SWGDAM, ENFSI, ISFG).

## Sheet: FST_Regions
FST Between Pech Geographic Regions
Pairwise FST values (below diagonal) with p-values (above diagonal)
Note: Analysis aggregated by department to protect participant privacy
	Olancho	Colón	Gracias a Dios
Olancho	—	0.312	0.445
Colón	0.0038	—	0.523
Gracias a Dios	0.0042	0.0051	—
Interpretation:
Mean FST between regions: 0.0044
Range: 0.0038 - 0.0051
All pairwise FST values are very low (< 0.01) and non-significant after
Bonferroni correction (α = 0.017 for 3 comparisons). Results are consistent
with genetic homogeneity across the Pech geographic range.

## Sheet: FST_Populations
FST Between Honduran Populations
Pairwise FST values comparing Pech with other Honduran groups
	Pech	Tawahka	Lenca	Mestizo
Pech	—	< 0.001	< 0.001	< 0.001
Tawahka	0.022	—	< 0.001	< 0.001
Lenca	0.018	0.025	—	< 0.001
Mestizo	0.035	0.042	0.018	—
Interpretation:
FST values indicate moderate genetic differentiation between populations:
• Pech vs Tawahka (FST = 0.022): Moderate differentiation
• Pech vs Lenca (FST = 0.018): Moderate differentiation
• Pech vs Mestizo (FST = 0.035): Moderate-high differentiation
Note: These estimates are based on published data from independent studies.
Confidence intervals and detailed methodology in Statistical Notes sheet.

## Sheet: Suggested_Theta
Suggested Theta (θ) Values for Forensic Calculations
OPERATIONAL PROPOSALS - Not prescriptive recommendations
Final θ selection should follow laboratory policy and applicable guidelines
Scenario	Suggested θ	Rationale	Evidence Level
Within Pech (same region)	0.01	Conservative default per NRC II (1996)	Standard practice
Within Pech (different regions)	0.01	Low within-population FST (0.004)	This study, N=100
Pech vs other indigenous	0.02	Moderate inter-indigenous FST	Limited data
Pech vs Mestizo	0.03	Moderate-high FST (0.035)	This study + literature
Unknown ancestry	0.03	Conservative default	NRC II recommendation
International comparison	0.03-0.05	High expected differentiation	Expert consensus
Important Caveats:
1. These values are SUGGESTIONS based on limited empirical data (N=100)
2. Sample size provides moderate precision for FST estimation
3. θ selection is ultimately a policy decision, not purely empirical
4. Laboratories should document θ selection rationale in case files
5. Courts may require explanation of θ choice during testimony
Applicable Guidelines:
• NRC II (1996): Recommends θ = 0.01-0.03 depending on context
• SWGDAM: Suggests laboratory-specific validation of θ values
• ISFG: Recommends conservative approach when ancestry uncertain
• ENFSI: Emphasizes transparency in statistical assumptions

## Sheet: AMOVA_Results
Analysis of Molecular Variance (AMOVA)
Hierarchical analysis of genetic variation
Variance components (aggregated by department):
Source of Variation	Variance	% Variation	p-value
Among departments	0.1	0.45%	0.198
Within departments	22.12	99.55%	< 0.001
Total	22.22	100.00%	—
Interpretation:
The AMOVA results indicate:
1. Minimal among-department variation (0.45%)
• Consistent with genetic homogeneity across Pech range
• p = 0.198 (not significant) - no evidence of subdivision
2. High within-department variation (99.55%)
• Most diversity exists within each geographic region
• Pattern consistent with panmictic population
Forensic Implications:
• A single Pech reference database is appropriate
• No evidence supporting region-specific databases
• Standard θ = 0.01 is justified for within-Pech comparisons

## Sheet: Statistical_Notes
Statistical Methods and Quality Control
FST Calculation Methods
Estimator: Weir & Cockerham (1984)
Formula: FST = (MSP - MSI) / (MSP + (nc-1)MSI)
where MSP = mean square between populations
MSI = mean square within populations
nc = average sample size correction
This estimator is unbiased and accounts for unequal sample sizes.
Software and Parameters
• Primary: Arlequin v5.3.2.2 (Excoffier et al., 2005)
• Validation: GenePop v4.2 (Rousset, 2008)
• Permutation tests: 10,000 replicates
• Significance threshold: α = 0.05
• Multiple testing: Bonferroni correction
Confidence Interval Estimation
• Bootstrap resampling: 10,000 replicates
• 95% CI calculated from bootstrap distribution
• Bias-corrected and accelerated (BCa) method
Limitations
• Sample size (N=100) provides moderate precision
• Geographic sampling limited to accessible communities
• FST estimates have wide confidence intervals for small N
• Between-population comparisons rely on published data
Reproducibility
• All analyses can be reproduced from S2 genotypes
• Arlequin project files available upon request
• R scripts for bootstrap CI available from authors
References
[Ref. 27] - Weir BS, Cockerham CC (1984) Evolution 38:1358-1370
[Ref. 41] - Excoffier L et al. (2005) Evol Bioinform Online 1:47-50
