# Supplementary material for: Population Genetic Data for 23 STR Loci of the Pech Ethnic Group in Honduras
Source: Genes (Basel). 2026 Apr 1;17(4):422. doi: 10.3390/genes17040422 (PMC13115948; doi:10.3390/genes17040422)
Supplement: Supplementary file 1 [file genes-17-00422-s001.zip › SupplementaryFile_S1_AlleleFrequencies_Pech_REVISED.xlsx]

## Sheet: PECH
Supplementary File S1
Population genetic data for 23 STR loci (PowerPlex Fusion 6C kit) genetic markers in the Pech ethnic group in Honduras
Allele	D3S1358	D1S1656	D2S441	D10S1248	D13S317	Penta E	D16S539	D18S51	D2S1338	CSF1PO	Penta D	TH01	VWA	D21S11	D7S820	D5S818	TPOX	D8S1179	D12S391	D19S433	SE33	D22S1045	FGA
4						0.01
6												0.755
7												0.11				0.005
8					0.065	0.04	0.01					0.005			0.005		0.355
9					0.17		0.235				0.125	0.01				0.14
9.3												0.12
10			0.725		0.08		0.255			0.085	0.225				0.27	0.085	0.02	0.265				0.005
11			0.11		0.1	0.01	0.455			0.33	0.415				0.26	0.435	0.53	0.005				0.005
12		0.005	0.01	0.015	0.4	0.395	0.035	0.09		0.38	0.145				0.33	0.305	0.095	0.12
12.2																				0.075
13		0.105		0.53	0.135	0.295	0.005	0.14		0.205	0.045				0.135	0.03		0.24		0.325
13.2																				0.08
14	0.04	0.115	0.15	0.31	0.05	0.09		0.325			0.045							0.065		0.41		0.01
14.2																				0.005
15	0.66	0.15	0.005	0.135		0.135		0.105										0.285		0.09		0.605
15.2																				0.015
16	0.225	0.47		0.01		0.02	0.005	0.025					0.36					0.02	0.005		0.005	0.375
17	0.065	0.115						0.095	0.15				0.345								0.075
17.3		0.04
18	0.01							0.155	0.005				0.275						0.385
19								0.065	0.15				0.02						0.35		0.085		0.11
20									0.22										0.205		0.01
21						0.005			0.01										0.015		0.015		0.04
21.2																					0.01
22									0.11														0.15
23									0.275										0.04				0.215
24									0.08														0.1
25																							0.135
26																							0.155
26.2																					0.225
27																							0.095
27.2																					0.52
28														0.035
28.2																					0.025
29														0.175
29.2																					0.01
30														0.515
30.2																					0.02
31														0.02
31.2														0.01
32														0.01
32.2														0.11
33														0.03
33.2														0.095
N	100	100	100	100	100	100	100	100	100	100	100	100	100	100	100	100	100	100	100	100	100	100	100
Ho	0.53	0.71	0.45	0.6	0.74	0.71	0.74	0.77	0.84	0.74	0.79	0.4	0.64	0.71	0.74	0.71	0.68	0.72	0.63	0.65	0.67	0.53	0.81
He	0.5079	0.7175	0.4396	0.6044	0.7697	0.7284	0.6714	0.8177	0.8124	0.6975	0.7365	0.4033	0.6754	0.6803	0.7324	0.69	0.5837	0.7719	0.6854	0.7059	0.6646	0.4932	0.8563
PD	0.7079	0.8902	0.649	0.7756	0.9209	0.8848	0.8341	0.946	0.9388	0.8515	0.894	0.6133	0.8259	0.8671	0.8788	0.8527	0.7482	0.911	0.8408	0.8666	0.8507	0.6401	0.9626
CE	0.2795	0.5117	0.2383	0.3348	0.5799	0.5026	0.4089	0.6503	0.6286	0.4351	0.5185	0.2184	0.39	0.4725	0.4822	0.4429	0.3053	0.5549	0.4193	0.4697	0.4469	0.2058	0.7095
PIC	0.458	0.6875	0.4026	0.5365	0.7437	0.687	0.6135	0.7969	0.7864	0.6404	0.6999	0.3726	0.6066	0.6496	0.6828	0.6388	0.5052	0.7349	0.6252	0.659	0.6278	0.3901	0.8395
MAF	0.025	0.025	0.025	0.025	0.025	0.025	0.025	0.025	0.025	0.025	0.025	0.025	0.025	0.025	0.025	0.025	0.025	0.025	0.025	0.025	0.025	0.025	0.025
p (HWE)	0.0667	0.808	0.2644	0.063	0.4956	0.4512	0.2416	0.3017	0.6968	0.3093	0.9345	0.8136	0.9351	0.8649	0.5315	0.7269	0.867	0.808	0.0636	0.1866	0.1906	0.9395	0.4508
Combined Statistics
Combined PD:	>99.9999999999%
Combined CE:	99.999931%
Bonferroni correction threshold: α = 0.0022 (0.05/23)
Legend:
N: Sample size (number of individuals)
Ho: Observed heterozygosity
He: Expected heterozygosity
PD: Power of discrimination
CE: Chance of exclusion (probability of paternity exclusion)
PIC: Polymorphic information content
MAF: Minimum allele frequency threshold (5 copies / 2N)
p (HWE): Hardy-Weinberg equilibrium exact test p-value
Allele frequencies calculated directly from 100 individual genotypes (S2)
Statistical parameters computed using Arlequin v5.3.2.2 and GenePop v4.2
No significant departures from HWE after Bonferroni correction (α = 0.0022)
